# Supplementary material for: Long Non-Coding RNAs Expressed in the Peanut Allergy for Understanding the Pathophysiology of Peanut Allergy Rat Model
Source: Foods. 2022 Nov 22;11(23):3760. doi: 10.3390/foods11233760 (PMC9740276; doi:10.3390/foods11233760)
Supplement: Supplementary file 1 [file foods-11-03760-s001.zip]

Archive with 1 entries (1 files):
- foods-1995380-supplementary.pdf
